# Supplementary material for: Salamander Hox clusters contain repetitive DNA and expanded non-coding regions: a typical Hox structure for non-mammalian tetrapod vertebrates?
Source: Hum Genomics. 2013 Apr 5;7(1):9. doi: 10.1186/1479-7364-7-9 (PMC3630018; doi:10.1186/1479-7364-7-9)
Supplement: Additional file 1: Table S1 — Base pair coordinates for RepBase and newt-specific repeats identified from BAC clones with HoxC and HoxD genomic regions. [file 1479-7364-7-9-S1.xlsx]

## Sheet: Sheet1
Supplemental Table 1. Base pair coordinates for RepBase and newt specific repeats identified from BAC clones with HoxC and HoxD genomic regions.
NV_H3_75P19 - BAC with HoxC genomic region				NV_H3_85F1 - BAC with HoxC genomic region
Start	End	Repeat Type		Start	End	Repeat Type
119	309	Newt specific		0	4940	Newt specific
216	254	RepBase		5547	6056	Newt specific
255	276	RepBase		5602	5859	RepBase
1067	1837	Newt specific		5773	5950	RepBase
3413	3499	RepBase		5883	5982	RepBase
3413	3458	Newt specific		7432	7608	Newt specific
3861	3929	Newt specific		7985	9700	Newt specific
4146	4182	Newt specific		8039	8205	RepBase
4261	4352	Newt specific		8236	8533	RepBase
4317	4341	RepBase		12489	12563	RepBase
5344	5415	Newt specific		13130	18621	Newt specific
6116	6188	Newt specific		17761	17945	RepBase
6386	6525	Newt specific		17951	18053	RepBase
6530	7216	Exon		19034	21676	Newt specific
8093	8137	Newt specific		20566	20878	RepBase
8696	9068	Newt specific		22310	23166	Newt specific
8850	8903	RepBase		22406	22528	RepBase
8904	8956	RepBase		22542	22565	RepBase
9012	9033	RepBase		22568	22739	RepBase
10124	10354	Exon		22755	23142	RepBase
10681	11364	Newt specific		23688	23727	RepBase
11207	11245	RepBase		24238	24262	RepBase
12747	12839	Newt specific		25251	25582	Newt specific
13514	13555	Newt specific		25292	25318	RepBase
15830	16222	Newt specific		26205	26398	Newt specific
16678	17165	Newt specific		27364	31570	Newt specific
16692	16712	RepBase		28485	28659	RepBase
18014	18037	Newt specific		28885	28968	RepBase
18185	18225	Newt specific		29330	29421	RepBase
19456	19483	Newt specific		29717	29866	RepBase
21045	21182	Newt specific		29847	29880	RepBase
21187	21990	Exon		29945	30087	RepBase
22172	22757	Newt specific		30142	30227	RepBase
22182	22275	RepBase		32886	32965	Newt specific
22488	22669	RepBase		33231	34588	Newt specific
22526	22747	RepBase		34987	35228	Newt specific
22545	22782	RepBase		35970	36129	Newt specific
25202	25480	Exon		36087	36129	RepBase
25630	25737	Newt specific		36644	36713	RepBase
25677	25710	RepBase		37518	37589	RepBase
27150	27243	Newt specific		37730	37825	RepBase
27529	27564	Newt specific		38772	39113	Newt specific
27809	27883	Newt specific		44176	44224	Newt specific
29118	29141	RepBase		44178	44205	RepBase
29156	29571	Newt specific		44611	44757	Newt specific
29194	29243	RepBase		44896	45216	Newt specific
29271	29333	RepBase		45164	45196	RepBase
29521	29550	RepBase		48648	48712	Newt specific
30132	30335	Newt specific		49126	50495	Newt specific
30232	30316	RepBase		50869	51730	Newt specific
30278	30334	RepBase		51358	51421	RepBase
32156	32268	Newt specific		52395	52433	Newt specific
33992	34102	Newt specific		52604	53295	Newt specific
34043	34071	RepBase		53513	53931	Newt specific
34896	35012	Newt specific		54947	55336	Newt specific
35271	35408	Newt specific		55167	55212	Newt specific
36067	36241	Newt specific		55633	57592	Newt specific
36245	36784	Exon		57074	57310	RepBase
37626	37669	Newt specific		57569	57610	RepBase
38787	38829	Newt specific		57995	58109	Newt specific
39010	39255	Exon		59600	59682	Newt specific
42141	42268	Newt specific		60419	60526	Newt specific
44129	44345	Newt specific		60687	62558	Newt specific
44201	44244	RepBase		62623	62643	RepBase
44857	44886	Newt specific		62667	63202	Newt specific
45032	45125	Newt specific		63802	64045	Newt specific
45236	45267	Newt specific		64229	64610	Newt specific
45243	45264	RepBase		64391	64452	RepBase
45569	45756	Newt specific		64470	64593	RepBase
45705	45749	RepBase		64668	64742	RepBase
46002	46046	Newt specific		65859	65887	RepBase
46219	46656	Exon		67521	67596	RepBase
47544	47663	Newt specific		67616	67791	RepBase
48050	48346	Exon		67740	68025	Newt specific
48766	48962	Newt specific		67905	67992	RepBase
50388	50444	RepBase		68126	68237	RepBase
51391	51949	Newt specific		68823	68863	RepBase
51452	51466	RepBase		68880	68907	RepBase
51467	51537	RepBase		71133	71376	Newt specific
51475	51538	RepBase		71157	71221	RepBase
51476	51564	RepBase		71165	71374	RepBase
51539	51549	RepBase		71277	71389	RepBase
51603	51639	RepBase		73055	73648	Exon
51705	51769	RepBase		74324	74563	Exon
51717	51889	RepBase		78082	78117	Newt specific
51834	51898	RepBase		80651	81044	Newt specific
52227	53089	Newt specific		80676	80768	RepBase
52340	52413	RepBase		80769	80815	RepBase
52588	52754	RepBase		80816	81043	RepBase
52882	52986	RepBase		80881	81067	RepBase
52992	53065	RepBase		82578	83336	Exon
53791	53857	Newt specific		82860	82889	RepBase
56067	56420	Newt specific		84471	84543	Newt specific
56166	56220	RepBase		84490	84543	RepBase
56612	56646	Newt specific		84501	84548	RepBase
57402	57426	Newt specific		84570	84848	Exon
58416	58522	Newt specific		84855	84905	RepBase
58458	58477	RepBase		85415	87439	Newt specific
59474	60099	Newt specific		88156	88371	Newt specific
60543	60644	RepBase		88224	88280	RepBase
61522	61655	Newt specific		88703	88754	Newt specific
61536	61576	RepBase		89312	89332	RepBase
61577	61626	RepBase		90071	90661	Exon
62642	62835	Newt specific		91007	91249	Exon
63453	63506	Newt specific		93365	93481	Newt specific
64074	64108	Newt specific		93416	93481	RepBase
65693	65930	Newt specific		94891	95319	Newt specific
65712	65731	RepBase		95630	96019	Newt specific
65732	65799	RepBase		95654	95681	RepBase
65800	65848	RepBase		95972	96037	RepBase
66240	66299	RepBase		98757	99200	Exon
67381	67521	Newt specific		99332	99385	RepBase
67412	67450	RepBase		99635	99931	Exon
67726	67748	RepBase		100370	100390	RepBase
67999	68023	RepBase		101735	101799	Newt specific
68528	68926	Exon		103325	103455	Newt specific
70210	70515	Exon		103748	103839	Newt specific
71519	71549	Newt specific		103759	103838	RepBase
72572	72716	Newt specific		107022	108464	Newt specific
73421	73876	Exon		107111	107189	RepBase
74630	74845	Exon		107349	107534	RepBase
79141	79196	Newt specific		107592	108016	RepBase
83410	83621	Newt specific		108171	108465	RepBase
83557	83599	RepBase		108582	108795	Newt specific
84552	84595	Newt specific		111010	111725	Newt specific
86104	86147	Newt specific		114050	115070	Newt specific
87847	88050	Newt specific		116940	118429	Newt specific
87888	87916	RepBase		117031	117097	RepBase
88497	88552	Newt specific		120699	121349	RepBase
88499	88552	RepBase		120788	123078	Newt specific
90350	90395	Newt specific		122221	122248	RepBase
91852	91887	Newt specific		123460	124150	Newt specific
92853	93314	Exon		123733	123778	RepBase
93724	93815	RepBase		126281	126813	Newt specific
93740	93815	Newt specific		128767	128988	Newt specific
93817	94170	Exon		129184	129281	Newt specific
94165	94243	RepBase		129853	129881	RepBase
94171	94281	Newt specific		130661	130706	RepBase
94179	94277	RepBase		131237	131712	RepBase
94198	94296	RepBase		132123	132817	RepBase
98820	98948	Newt specific		133233	133638	RepBase
99535	99569	Newt specific		133687	133808	RepBase
100867	100915	Newt specific		133944	134501	Newt specific
102181	102259	RepBase		134424	134469	RepBase
102330	102866	Newt specific		134760	137594	Newt specific
103219	103323	RepBase		137528	137561	RepBase
103994	104960	Newt specific		138354	138394	Newt specific
105017	106702	Newt specific		138447	138487	Newt specific
106811	110512	Newt specific		141050	141118	Newt specific
106840	107582	RepBase		141552	142698	Newt specific
108038	108935	RepBase		143107	143946	Newt specific
110569	110872	Newt specific		143504	143775	RepBase
111309	115316	Newt specific		144095	145132	Newt specific
114516	115320	RepBase		144103	144826	RepBase
115519	115644	Newt specific		145655	145686	RepBase
117095	120388	Newt specific		147938	148269	Newt specific
118219	118248	RepBase		148970	148993	RepBase
118635	118714	RepBase		148982	149593	Newt specific
118673	118921	RepBase
119002	119049	RepBase
119401	119456	RepBase
120281	120306	RepBase
120451	121983	Newt specific
121862	124271	RepBase
124270	124616	Newt specific
124617	124658	RepBase
125153	126719	Newt specific
